# Supplementary material for: ﻿Five new troglobitic species of Tyrannochthonius (Arachnida, Pseudoscorpiones, Chthoniidae) from the Yunnan, Guizhou and Sichuan Provinces, China
Source: Zookeys. 2022 Nov 23;1131:173–95. doi: 10.3897/zookeys.1131.91235 (PMC9836568; doi:10.3897/zookeys.1131.91235)
Supplement: XML Treatment for Tyrannochthonius dongjiensis [file zookeys.1131.91235-treatment1.xml]

<!DOCTYPE tp:taxon-treatment
  PUBLIC "-//TaxonX//DTD Taxonomic Treatment Publishing DTD v0 20100105//EN" "tax-treatment-NSO.dtd">
<tp:taxon-treatment xmlns:tp="http://www.plazi.org/taxpub"><tp:treatment-meta><kwd-group><label>Taxon classification</label><kwd>
              <named-content content-type="kingdom">Animalia</named-content>
            </kwd><kwd>
              <named-content content-type="order">Pseudoscorpiones</named-content>
            </kwd><kwd>
              <named-content content-type="family">Chthoniidae</named-content>
            </kwd></kwd-group><mixed-citation publication-type="journal"><person-group><name><surname>Li</surname><given-names>Yun-Chun</given-names></name></person-group><article-title>﻿Five new troglobitic species of <italic><tp:taxon-name><tp:taxon-name-part taxon-name-part-type="genus" reg="Tyrannochthonius">Tyrannochthonius</tp:taxon-name-part></tp:taxon-name></italic> (<tp:taxon-name><tp:taxon-name-part taxon-name-part-type="class">Arachnida</tp:taxon-name-part></tp:taxon-name>, <tp:taxon-name><tp:taxon-name-part taxon-name-part-type="order">Pseudoscorpiones</tp:taxon-name-part></tp:taxon-name>, <tp:taxon-name><tp:taxon-name-part taxon-name-part-type="family">Chthoniidae</tp:taxon-name-part></tp:taxon-name>) from the Yunnan, Guizhou and Sichuan Provinces, China</article-title><source>Zookeys</source><day>23</day><month>11</month><year>2022</year><volume>1131</volume><fpage>173</fpage><lpage>195</lpage><pub-id pub-id-type="doi">10.3897/zookeys.1131.91235</pub-id></mixed-citation></tp:treatment-meta><tp:nomenclature><label>﻿</label><tp:taxon-name>
            <object-id xmlns:xlink="http://www.w3.org/1999/xlink" content-type="arpha" xlink:type="simple">CE52411F-F7CD-5528-983C-7DCCCF7D887E</object-id>
            <tp:taxon-name-part taxon-name-part-type="genus" reg="Tyrannochthonius">Tyrannochthonius</tp:taxon-name-part>
            <tp:taxon-name-part taxon-name-part-type="species" reg="dongjiensis">dongjiensis</tp:taxon-name-part>
            <object-id xmlns:xlink="http://www.w3.org/1999/xlink" content-type="zoobank" xlink:type="simple">https://zoobank.org/B395357D-20CA-4B95-8423-9BC09EF468B4</object-id>
          </tp:taxon-name><tp:taxon-status xmlns:xlink="http://www.w3.org/1999/xlink" xlink:type="simple">sp. nov.</tp:taxon-status><xref ref-type="fig" rid="F1">Figs 1</xref><xref ref-type="fig" rid="F6">, 6A, B</xref></tp:nomenclature><tp:treatment-sec sec-type="type material" id="SECID0EMHAC"><title>Type material.</title><p><bold><italic>Holotype</italic></bold> male: China, Guizhou Province, Luodian County, Dongjia Town, Dongjia Village, Nameless Cave, <named-content xmlns:xlink="http://www.w3.org/1999/xlink" content-type="dwc:verbatimCoordinates" xlink:type="simple"><named-content content-type="geo-json" specific-use="{&#34;type&#34;:&#34;Point&#34;,&#34;coordinates&#34;:[106.911167,25.642167]}" id="NCID0E1HAC" xlink:type="simple">25°38.53'N, 106°54.67'E</named-content></named-content>, 869 m a.s.l., 7 October 2019, Yun-Chun Li leg., in <abbrev xmlns:xlink="http://www.w3.org/1999/xlink" xlink:title="Museum of China West Normal University" id="ABBRID0E6HAC" xlink:type="simple">MCWNU</abbrev> (Ar-Ps-GZ-0055). <bold><italic>Paratypes</italic></bold>: 2 males, 4 females, collected with the holotype, in <abbrev xmlns:xlink="http://www.w3.org/1999/xlink" xlink:title="Museum of China West Normal University" id="ABBRID0EGIAC" xlink:type="simple">MCWNU</abbrev> (Ar-Ps-GZ-0008); 5 males, 2 females, Guizhou Province, Pingtang County, Tangbian Town, Baima Cave, <named-content xmlns:xlink="http://www.w3.org/1999/xlink" content-type="dwc:verbatimCoordinates" xlink:type="simple"><named-content content-type="geo-json" specific-use="{&#34;type&#34;:&#34;Point&#34;,&#34;coordinates&#34;:[106.764969,25.668369]}" id="NCID0ENIAC" xlink:type="simple">25°40'6.13"N, 106°45'53.89"E</named-content></named-content>, 870 m a.s.l., 6 October 2019, Yun-Chun Li leg., in <abbrev xmlns:xlink="http://www.w3.org/1999/xlink" xlink:title="Museum of China West Normal University" id="ABBRID0ESIAC" xlink:type="simple">MCWNU</abbrev> (Ar-Ps-GZ-0010).</p></tp:treatment-sec><tp:treatment-sec sec-type="diagnosis" id="SECID0EWIAC"><title>Diagnosis.</title><p>Troglobiont habitus. This new species is distinguished from other members of the genus <italic><tp:taxon-name><tp:taxon-name-part taxon-name-part-type="genus" reg="Tyrannochthonius">Tyrannochthonius</tp:taxon-name-part></tp:taxon-name></italic> by the following combination of characters: carapace without eyes or eyespots, anterior margin with six setae; epistome absent; rallum composed of six blades; tergites I–IV with two setae; apex of coxa I with long and rounded anteromedial process, near the apex with a seta; chelal hand dorsal surface with chemosensory setae; fixed chelal finger with 24 or 25 teeth, movable chelal finger with 27–29 retrorse teeth. Pedipalpal femur (♂) 7.58–7.63×, (♀) 7.36–7.42× longer than broad, length (♂) 0.91–0.95 mm, (♀) 1.03–1.07 mm; chela (♂) 7.88–7.90×, (♀) 7.06–7.10 longer than deep, length (♂) 1.25–1.28 mm, (♀) 1.20–1.24 mm; ratio movable chelal finger/chelal hand (♂) 1.86–1.90×, (♀) 1.88–1.93×.</p></tp:treatment-sec><tp:treatment-sec sec-type="etymology" id="SECID0EDJAC"><title>Etymology.</title><p>Latinized adjective, derived from the village of Dongjia, located near the type locality.</p></tp:treatment-sec><tp:treatment-sec sec-type="description" id="SECID0EIJAC"><title>Description.</title><p><bold>Adult male</bold> (Fig. <xref ref-type="fig" rid="F6">6A</xref>).</p><p>Pale yellow-orange, chelicera slightly darker, soft parts pale (Fig. <xref ref-type="fig" rid="F6">6A</xref>).</p><p><bold><italic>Carapace</italic></bold> (Fig. <xref ref-type="fig" rid="F1">1A</xref>): 1.26–1.30× longer than broad, no eyes or eyespots; epistome absent; carapace surface smooth, lateral margins distinctly constricted posteriorly. With 18 setae arranged 6: 4: 4: 2: 2, anterolateral setae much shorter than others. <bold><italic>Coxae</italic></bold>: manducatory process pointed, with two distal setae, one long and the other slightly shorter. Pedipalpal coxa with three setae, coxa I 3, II 4, III 5, IV 5; intercoxal tubercle absent. Apex of coxa I with long and rounded anteromedial process, near the apex with a seta (Fig. <xref ref-type="fig" rid="F1">1E</xref>); coxae II with nine terminally indented coxal spines on each side, set as an oblique row, longer spines present in the middle of the row, becoming shorter distally and proximally and incised for ~ ½ their length (Fig. <xref ref-type="fig" rid="F1">1D</xref>). <bold><italic>Chelicera</italic></bold> (Fig. <xref ref-type="fig" rid="F1">1B</xref>): 1.82–1.85× longer than broad, hand with five setae and one lyrifissure dorsally, movable finger with one submedial seta. Cheliceral hand with moderate hispid granulation dorsally. Fixed finger with eight or nine teeth, distal one largest, decreasing in size proximally; movable finger with 12 or 13 teeth; galea absent. Serrula exterior with 22–25 blades. Rallum composed of six blades (Fig. <xref ref-type="fig" rid="F1">1C</xref>), distal blade weakly recumbent basally, with fine barbules and set apart from the other blades, the latter tightly grouped and with long pinnae. <bold><italic>Pedipalp</italic></bold> (Fig. <xref ref-type="fig" rid="F1">1H–J</xref>): all setae acuminate. Trochanter 1.56–1.61×, femur 7.58–7.63×, patella 2.73–2.76× longer than broad and with three lyrifissures (Fig. <xref ref-type="fig" rid="F1">1H</xref>). Femur 2.22–2.31× longer than patella. Chela 7.88–7.90×, hand 2.63–2.66× longer than deep; movable chelal finger 1.86–1.90× longer than hand. Chelal hand dorsal surface with a single row of five chemosensory setae between <italic>esb</italic> and <italic>ib</italic>/<italic>isb</italic> trichobothria; distal paraxial seta of hand not enlarged. Fingers straight in dorsal view (Fig. <xref ref-type="fig" rid="F1">1J</xref>). Fixed finger with 24 or 25 teeth, middle ones larger than those at both ends; movable finger with 27–29 retrorse teeth (Fig. <xref ref-type="fig" rid="F1">1I</xref>). Venom apparatus absent. Fixed chelal finger with eight trichobothria and movable finger with four, <italic>ib</italic> and <italic>isb</italic> situated close together, submedially on dorsum of chelal hand; <italic>eb</italic>, <italic>esb</italic>, and <italic>ist</italic> forming a straight oblique row at base of fixed chelal finger; <italic>it</italic> slightly distal to <italic>est</italic>, situated subdistally; <italic>et</italic> slightly nearer to tip of fixed finger; <italic>dx</italic> situated distal to <italic>et</italic>; <italic>sb</italic> half-way between <italic>st</italic> and <italic>b</italic>; <italic>b</italic> and <italic>t</italic> situated subdistally, <italic>t</italic> situated at same level as <italic>est.</italic><bold><italic>Opisthosoma</italic></bold>: tergites and sternites undivided; setae uniseriate and acuminate. Tergal chaetotaxy (I–XII): 2: 2: 2: 2: 3–4: 4: 4: 4: 4: 2: 0; sternal chaetotaxy (IV–XII): 12: 7: 7: 7: 7: 7: 7: 0: 2. Anterior genital operculum with ten setae, genital opening slit-like, with 14 or 15 setae on the right side and 18 on the left (Fig. <xref ref-type="fig" rid="F1">1K</xref>). <bold><italic>Legs</italic></bold> (Fig. <xref ref-type="fig" rid="F1">1F, G</xref>): leg I: trochanter 1.00–1.03×, femur 7.63–7.66× longer than deep and 1.91–1.97× longer than patella; patella 4.57–4.59×, tibia 4.33–4.37×, tarsus 13.40–13.44× longer than deep. Leg IV: trochanter 0.88–0.96×, femoropatella 3.83–3.87×, tibia 6.89–6.92× longer than deep, basitarsus 3.75–3.80×longer than deep, with a basal tactile seta (TS = 0.24–0.25), telotarsus 15.2–15.5×longer than deep and 2.53–2.55× longer than basitarsus, with a tactile seta near base (TS = 0.23–0.24). Arolia on legs I and IV shorter than claws.</p><fig id="F1" position="float" orientation="portrait"><object-id xmlns:xlink="http://www.w3.org/1999/xlink" content-type="doi" xlink:type="simple">10.3897/zookeys.1131.91235.figure1</object-id><object-id xmlns:xlink="http://www.w3.org/1999/xlink" content-type="arpha" xlink:type="simple">C608B325-57FD-5BC1-A8A8-6AFAFD48D5B4</object-id><label>Figure 1.</label><caption><p><italic><tp:taxon-name><tp:taxon-name-part taxon-name-part-type="genus" reg="Tyrannochthonius">Tyrannochthonius</tp:taxon-name-part><tp:taxon-name-part taxon-name-part-type="species" reg="dongjiensis">dongjiensis</tp:taxon-name-part></tp:taxon-name></italic> sp. nov., holotype male (<bold>A–K</bold>) and paratype female (<bold>L</bold>) <bold>A</bold> carapace <bold>B</bold> left chelicera <bold>C</bold> rallum of left chelicera <bold>D</bold> coxal spines <bold>E</bold> process of left coxa I, ventral view <bold>F</bold> left leg I, lateral view <bold>G</bold> left leg IV, lateral view <bold>H</bold> palp (minus chela) <bold>I</bold> chela, retrolateral view <bold>J</bold> chela, dorsal view <bold>K</bold> male genital area <bold>L</bold> female genital area. Scale bars: 0.20 mm</p></caption><graphic xmlns:xlink="http://www.w3.org/1999/xlink" xlink:href="zookeys-1131-173_article-91235__-g001.jpg" position="float" orientation="portrait" xlink:type="simple" id="oo_773432.jpg"><uri content-type="original_file" xlink:type="simple">https://binary.pensoft.net/fig/773432</uri></graphic></fig><p><bold>Adult female</bold> (Fig. <xref ref-type="fig" rid="F6">6B</xref>).</p><p>Mostly the same as the holotype with the differences listed below.</p><p><bold><italic>Carapace</italic></bold>: slightly longer than broad (1.13–1.15×). <bold><italic>Chelicera</italic></bold>: 2.30–2.33× longer than broad. <bold><italic>Pedipalp</italic></bold>: trochanter 1.80–1.86× longer than broad, femur 7.36–7.42× longer than broad, patella 2.63–2.70× longer than broad, femur 2.45–2.49× longer than patella. Chela 7.06–7.10× longer than deep, hand 2.41–2.46× longer than deep; movable finger 1.88–1.93× longer than hand. <bold><italic>Opisthosoma</italic></bold>: tergal chaetotaxy (I–XII): 2: 2: 2: 2: 4: 4: 4: 4: 4: 2: 2: 0; sternal chaetotaxy (IV–XII): 14: 12: 8: 7: 7: 9: 7: 0: 2. Anterior genital operculum with 9 + 14 setae on posterior margin (Fig. <xref ref-type="fig" rid="F1">1L</xref>).</p><p><bold><italic>Dimensions</italic></bold> (mm, length/width or, in the case of the legs, chela, and chelal hand, length/depth).</p><p>Males (females in parentheses): body length 2.24–2.30 (2.49–2.56). Carapace 0.54–0.57/0.43–0.45 (0.53–0.55/0.47–0.48). Pedipalp: trochanter 0.25–0.28/0.16–0.18 (0.27–0.29/0.15–0.17), femur 0.91–0.95/0.12–0.14 (1.03–1.07/0.14–0.16), patella 0.41–0.44/0.15–0.17 (0.42–0.44/0.16–0.18), hand 0.42–0.45/0.16–0.17 (0.41–0.44/0.17–0.18), length of movable chelal finger 0.78–0.80 (0.77–0.79), chela 1.25–1.28/0.16–0.17 (1.20–1.24/0.17–0.18). Chelicera: 0.51–0.53/0.28–0.29 (0.53–0.55/0.23–0.24). Leg I: trochanter 0.15–0.17/0.15–0.16 (0.15–0.17/0.14–0.16), femur 0.61–0.64/0.08–0.09 (0.62–0.65/0.08–0.09), patella 0.32–0.35/0.07–0.08 (0.31–0.34/0.07–0.08), tibia 0.26–0.27/0.06–0.07 (0.27–0.29/0.06–0.07), tarsus 0.67–0.69/0.05–0.06 (0.66–0.68/0.05–0.06). Leg IV: trochanter 0.15–0.17/0.17–0.18 (0.17–0.19/0.14–0.16), femoropatella 0.88–0.92/0.23–0.25 (0.90–0.93/0.22–0.24), tibia 0.62–0.65/0.09–0.10 (0.63–0.65/0.09–0.10), basitarsus 0.30–0.32/0.08–0.09 (0.29–0.31/0.08–0.09), telotarsus 0.76–0.79/0.05–0.06 (0.79–0.82/0.06–0.07).</p></tp:treatment-sec><tp:treatment-sec sec-type="distribution" id="SECID0EDAAE"><title>Distribution.</title><p>China (Guizhou).</p></tp:treatment-sec><tp:treatment-sec><!--Section generated to contain objects referenced in tp:taxon-treatment.--><fig id="F6" position="float" orientation="portrait"><object-id xmlns:xlink="http://www.w3.org/1999/xlink" content-type="doi" xlink:type="simple">10.3897/zookeys.1131.91235.figure6</object-id><object-id xmlns:xlink="http://www.w3.org/1999/xlink" content-type="arpha" xlink:type="simple">22D23BB9-97BC-5A7A-8761-1FC99C509220</object-id><label>Figure 6.</label><caption><p><bold>A, B</bold><italic><tp:taxon-name><tp:taxon-name-part taxon-name-part-type="genus" reg="Tyrannochthonius">Tyrannochthonius</tp:taxon-name-part><tp:taxon-name-part taxon-name-part-type="species" reg="dongjiensis">dongjiensis</tp:taxon-name-part></tp:taxon-name></italic> sp. nov., dorsal views <bold>A</bold> holotype male <bold>B</bold> paratype female <bold>C, D</bold><italic><tp:taxon-name><tp:taxon-name-part taxon-name-part-type="genus" reg="Tyrannochthonius">T.</tp:taxon-name-part><tp:taxon-name-part taxon-name-part-type="species" reg="huaerensis">huaerensis</tp:taxon-name-part></tp:taxon-name></italic> sp. nov., dorsal views <bold>C</bold> holotype male <bold>D</bold> paratype female. Scale bar: 1.00 mm (<bold>A–D</bold>).</p></caption><graphic xmlns:xlink="http://www.w3.org/1999/xlink" xlink:href="zookeys-1131-173_article-91235__-g006.jpg" position="float" orientation="portrait" xlink:type="simple" id="oo_773437.jpg"><uri content-type="original_file" xlink:type="simple">https://binary.pensoft.net/fig/773437</uri></graphic></fig></tp:treatment-sec></tp:taxon-treatment>
